# Supplementary material for: Foliar Fertilization by the Sol-Gel Particles Containing Cu and Zn
Source: Nanomaterials (Basel). 2022 Dec 30;13(1):165. doi: 10.3390/nano13010165 (PMC9824736; doi:10.3390/nano13010165)
Supplement: Supplementary file 1 [file nanomaterials-13-00165-s001.zip]

Archive with 1 entries (1 files):
- nanomaterials-2120573-supplementary.pdf
